# Supplementary material for: Toward an Efficient Differentiation of Two Diaporthe Strains Through Mass Spectrometry for Fungal Biotyping
Source: Curr Issues Mol Biol. 2025 Jan 15;47(1):53. doi: 10.3390/cimb47010053 (PMC11763496; doi:10.3390/cimb47010053)
Supplement: Supplementary file 1 [file cimb-47-00053-s001.zip]

Archive with 1 entries (1 files):
- cimb-3398763-supplementary.pdf
